# Supplementary material for: RFID Technology for Intraoperative Localisation of Small Colorectal Tumours: Electromagnetic Analysis and Experimental Validation
Source: Diagnostics (Basel). 2026 Apr 28;16(9):1318. doi: 10.3390/diagnostics16091318 (PMC13162962; doi:10.3390/diagnostics16091318)
Supplement: Supplementary file 1 [file diagnostics-16-01318-s001.zip]

Archive with 1 entries (1 files):
- diagnostics-4246146-supplementary.pdf
